# Supplementary material for: The nociception level index (NOL) response to intubation and incision in patients undergoing video-assisted thoracoscopic surgery (VATS) with and without thoracic epidural analgesia. A pilot study
Source: F1000Res. 2018 Jun 22;7:875. [Version 1] doi: 10.12688/f1000research.15279.1 (PMC6039929; doi:10.12688/f1000research.15279.1)
Supplement: Nociception level index (NOL) Dataset [file f1000research-7-16645-s0000.tgz]

Archive with 1 entries (1 files):
- a3863b40-b267-4c01-8616-f0446987eb8d_Nociception_level_index_(NOL)_Dataset_(Appendix_1).xlsx
