# Supplementary material for: The nociception level index (NOL) response to intubation and incision in patients undergoing video-assisted thoracoscopic surgery (VATS) with and without thoracic epidural analgesia. A pilot study
Source: F1000Res. 2018 Jun 22;7:875. [Version 1] doi: 10.12688/f1000research.15279.1 (PMC6039929; doi:10.12688/f1000research.15279.1)
Supplement: Nociception level index (NOL) Dataset [file f1000research-7-16645-s0000.tgz › a3863b40-b267-4c01-8616-f0446987eb8d_Nociception_level_index_(NOL)_Dataset_(Appendix_1).xlsx]

## Sheet: DEMOGRAPHICS
Patient Number	Diagnosis	Age (years)	Sex	Height (cm)	Weight (kg)	BMI	ASA	Epidural	Level of Epidural
1	R Upper Lobe Nodule	68	F	167	79	28.3266	2	Yes	T7-8
2	R Sided Lung Mass	41	F	160	70	27.3437	3	Yes	T7-8
3	L Upper Lobe Sarcoma	41	M	170	81	28.0277	3	Yes	T7-8
4	R Upper Lobe Nodule	71	M	171	88	30.0947	3	Yes	T7-8
5	R Upper Lobe Lung Cancer	76	F	165	68	24.977	3	Yes	T4-5
6	Metastatic Leiomyosarcoma	45	F	163	62	23.3355	3	Yes	T5-6
7	R Middle Lobe Nodule	69	M	178	107	33.771	3	Yes	T6-7
8	Recurrent PTX	26	M	185	80	23.3747	1	Yes	T6-7
A	Mediastinal Mass	28	M	180	110	33.9506	2	No
B	Metastatic Colon Cancer Lung Nodule	71	M	188	101	28.5763	4	No
C	Multiple Lung Nodules	49	M	184	118	34.8535	3	No
D	Metastatic Colon Cancer	52	M	180	93	28.7037	3	No
E	Interstitial Lung Disease	65	F	163	83	31.2394	3	No
F	Multiple Lung Nodules	51	M	184	114	33.672	3	No
G	Right Lung Blebs	27	M	183	101	30.1592	1	No
H	Bilateral Lung and Pleural Masses	67	F	157	85	34.4842	4	No

## Sheet: NO EPIDURAL
	NO EPIDURAL GROUP
	Patient	pre event (-60 to -10 seconds from the event)			post event (10 to 180 seconds from the event)			delta (post-pre)
		NOL	HR		NOL	HR		NOL	HR
Intubation	A	10.1818	52.3636	Intubation	39.0286	84.0571	Intubation	28.8468	31.6935
	B	1.3	90.8		28.3235	100.235		27.0235	9.43529
	C	34.2727	71.5455		26.7143	73.7714		-7.55844	2.22597
	D	40.8	64.7		47.9706	85.3235		7.17059	20.6235
	E	33.7	72.3		26.7647	75.9118		-6.93529	3.61176
	F	10.2	64.4		25.9706	76.3529		15.7706	11.9529
	G	42.3636	74.3636		64.5143	98.5714		22.1506	24.2078
	H	20.8	96		3.79412	94.5		-17.0059	-1.5
	average	24.2023	73.3091		32.8851	86.0904		8.68281	12.7814
	standard error	5.19264	4.70746		5.93738	3.49436		5.78857	3.87514
Tetanic	A	42.1	87.5	Tetanic	44.2647	63.2647	Tetanic	2.16471	-24.2353
	B	33.8	87.1		15.6176	84.1765		-18.1824	-2.92353
	C	4.6	65.2		20.5588	65.0882		15.9588	-0.111765
	D	19.3	80.4		35.3529	75.2353		16.0529	-5.16471
	E	35.2	79.5		10.8824	78.5882		-24.3176	-0.911765
	F	3.27273	58.3636		7.4	58.8		4.12727	0.436364
	G	43.2	81.8889		43.3824	85.6176		0.182353	3.72876
	H	4.9	97.7		2.85294	99.0294		-2.04706	1.32941
	average	23.2966	79.7066		22.539	76.225		-0.75762	-3.48157
	standard error	5.73728	4.16535		5.41278	4.46108		4.76917	2.91093
Incision	A	0.01	52.4	Incision	16.0588	52.8824	Incision	16.0588	0.482353
	B	0.4	71.4		8.55882	70.6176		8.15882	-0.782353
	C	8.3	63.7		17.2941	64		8.99412	0.3
	D	4.4	63.6		12.2353	62.6471		7.83529	-0.952941
	E	1.18182	63		15.8	64.4571		14.6182	1.45714
	F	21.4	63.4		38.2059	74.8529		16.8059	11.4529
	G	35.1	66.1		66.1176	85.7353		31.0176	19.6353
	H	3	80.5455		12.0571	81.9714		9.05714	1.42597
	average	10.5403	67.3922		24.3241	72.0402		13.7839	4.64801
	standard error	4.54254	2.27669		7.29362	3.21508		2.92471	2.75256

## Sheet: EPIDURAL
	EPIDURAL GROUP
	Patient	pre event (-60 to -10 seconds from the event)			post event (10 to 180 seconds from the event)			delta (post-pre)
		NOL	HR		NOL	HR		NOL	HR
Intubation	1	2.5	60.2	Intubation	30.8235	81.6176	Intubation	28.3235	21.4176
	2	8.27273	58.2727		17.3143	61.5143		9.04156	3.24156
	3	5.3	80.6		32.5882	92.7059		27.2882	12.1059
	4	2.2	57.6		12.2353	65		10.0353	7.4
	5	18.4	73.6		54.3235	89.3824		35.9235	15.7824
	6	36.6	83.1		46.9412	86.0588		10.3412	2.95882
	7	28.5	62.6		28.5882	64.3824		0.0882353	1.78235
	8	51	115.8		41.5	100		-9.5	-15.8
	average	19.0966	73.9716		33.0393	80.0827		13.9427	6.11108
	standard error	5.9707	6.50777		4.71512	4.84022		5.0957	3.71321
Tetanic	1	22.7	77.4	Tetanic	13.2059	72.7353	Tetanic	-9.49412	-4.66471
	2	11.6364	57.4545		10.6571	53.1429		-0.979221	-4.31169
	3	32.2	91.4		23.0882	89.5294		-9.11176	-1.87059
	4	2.3	55.8		16.7059	61.6176		14.4059	5.81765
	5	41.3	71.4		21.4118	64.2941		-19.8882	-7.10588
	6	43.4	74.4444		14.2647	71.7941		-29.1353	-2.65033
	7	19.2	56.9		34.0882	64.1515		14.8882	7.25152
	8	26.8	82		22.7353	88.9118		-4.06471	6.91176
	average	24.942	70.8499		19.5196	70.7721		-5.4224	-0.0777831
	standard error	4.66387	4.33606		2.47752	4.26866		5.04514	1.91834
	1	2.5	60.2		30.8235	81.6176		28.3235	21.4176
Incision	2	30.8	59.2	Incision	38.2647	67.4118	Incision	7.46471	8.21176
	3	49.6	87.7		40.4412	77.4412		-9.15882	-10.2588
	4	0	57.5		15.9118	59.1765		15.9118	1.67647
	5	1.3	57.4286		19.3235	65.6471		18.0235	8.21849
	6	3.6	60.9		18.2353	61.2424		14.6353	0.342424
	7	19.1	58.6		27.6176	67.0312		8.51765	8.43125
	8	17.2	81.8		10.3235	77.5625		-6.87647	-4.2375
	average	17.3714	66.1612		24.3025	67.9304		6.93109	1.76915
	standard error	5.59441	3.97028		3.54966	2.22141		3.36977	2.21926
